# Supplementary material for: Neutralizing the pathological effects of extracellular histones with small polyanions
Source: Nat Commun. 2020 Dec 16;11:6408. doi: 10.1038/s41467-020-20231-y (PMC7744542; doi:10.1038/s41467-020-20231-y)
Supplement: Supplementary file 4 — Source Data [file 41467_2020_20231_MOESM4_ESM.xlsx]

## Sheet: Figure 1 ab
Figure 1: Example Calculations (HMEC Cytotoxicity IC50)
Percent PI+ Cells (Experiment 1):
Compound Concentration (µg/mL)	Histone 400 µg/mL + Maltotriose per-O-sulfate			Histone 400 µg/mL + Methyl β-cellobioside per-O-sulfate
0	82.9	85.1	84.8	82.9	85.1	84.8
6.25
12.5
25	61.2	54.3	58	72.9	74.7	73.7
50	32.9	33.1	30.4	49	53.4	55.3
100	13.6	16.8	14.9	36.4	35.4	36.6
	Maltotriose per-O-sulfate			Methyl β-cellobioside per-O-sulfate
HMEC-1 alone	16.4	15.8	12.7	16.4	15.8	12.7
Percent PI+ Cells (Experiment 2):
Compound Concentration (µg/mL)	Histone 400 µg/mL + Maltotriose per-O-sulfate			Histone 400 µg/mL + Heparin, porcine mucosa (PM)
0	74.7	76.4	77.3	74.7	76.4	77.3
6.25	68.3	67.3	71.1	68.2	68.9	69.8
12.5	61.5	64.2	62.7	64.8	63.6	63.4
25	48.6	52.6	45.2	58.6	58	54.4
50	29.6	29.3	34.3	32	28.6	32.2
100	30.6	26.6	27.6	23.9	31.9	22.8
	Maltotriose per-O-sulfate			Heparin, porcine mucosa (PM)
HMEC-1 alone	32.2	33.8	35.1	32.2	33.8	35.1
HMEC-1 Cytotoxicity Experiment 1 (% Control):
Compound Concentration log10 (µg/mL)	Histone 400 µg/mL + Maltotriose per-O-sulfate			Histone 400 µg/mL + Methyl β-cellobioside per-O-sulfate
#NUM!	98.0279	101.203	100.77	98.0279	101.203	100.77
0.79588
1.09691
1.39794	66.7148	56.7581	62.0972	83.5979	86.1953	84.7523
1.69897	25.8778	26.1664	22.2703	49.1101	55.4594	58.2011
2	-1.9721	2.6455	-0.0962001	30.9283	29.4853	31.2169
HMEC-1 Cytotoxicity Experiment 2 (% Control):
Compound Concentration log10 (µg/mL)	Histone 400 µg/mL + Maltotriose per-O-sulfate			Histone 400 µg/mL + Heparin, porcine mucosa (PM)
#NUM!	96.6222	100.628	102.749	96.6222	100.628	102.749
0.79588	81.5397	79.183	88.1383	81.304	82.9537	85.0746
1.09691	65.5145	71.8775	68.3425	73.2914	70.4635	69.9921
1.39794	35.1139	44.5405	27.1013	58.6803	57.2663	48.7824
1.69897	-9.66222	-10.3692	1.41398	-4.00628	-12.0189	-3.53496
2	-7.30558	-16.7321	-14.3755	-23.0951	-4.24195	-25.6874
Non-Linear Regression IC50 Experiment 1 (log10 Compund Concentration vs HMEC-1 Cytotoxicity %):
	Histone 400 µg/mL + Maltotriose per-O-sulfate			Histone 400 µg/mL + Methyl β-cellobioside per-O-sulfate
IC50	32.58	28.87	30.27	55.87	59.81	62.4
Non-Linear Regression IC50 Experiment 2 (log10 Compund Concentration vs HMEC-1 Cytotoxicity %):
	Histone 400 µg/mL + Maltotriose per-O-sulfate			Histone 400 µg/mL + Heparin, porcine mucosa (PM)
IC50	16.16	18.62	16.48	22.76	21.12	19.71
Normalise IC50 in Experiment 2 to MTS Control in Experiment 1:
	Histone 400 µg/mL + Maltotriose per-O-sulfate			Histone 400 µg/mL + Heparin, porcine mucosa (PM)
IC50	28.9152	33.3169	29.4878	40.7247	37.7902	35.2673
IC50 values in all subsequent experiments were normalised to that of Maltotriose per-O-sulfate as in Experiment 1. The combined IC50 values as reported in the manuscript are included below:
Figure 1 a: HMEC-1 Histone Cytotoxicity
	N- and O-desulfated heparin			Decarboxylated heparin			N-desulfated reN-acetylated heparin			N-desulfated heparin			2-O-desulfated heparin			6-O-desulfated heparin			Heparin, porcine mucosa (PM)			Enoxaparin			Heparin, porcine mucosa (PM)			Heparan sulfate (lo)			Heparan sulfate (hi)			Keratan sulfate			Chondroitin-6-sulfate			Dermatan sulfate			Chondroitin-4-sulfate			Hyaluronic acid 4000kDa			β-cyclodextrin phosphate
IC50	400	400	400	50.0648	58.051	43.44	59.7987	65.8108	48.4545	70.0515	69.0673	59.6556	61.3912	52.2836	53.2677	45.8779	50.6553	44.1244	40.7247	37.7902	35.2673	25.8363	41.8656	46.0814	40.7247	37.7902	35.2673	115.799	91.6746	85.4581	55.7822	42.2602	50.3674	400	400	400	39.5889	53.4128	36.9936	39.5082	30.9289	35.3396	38.298	38.5535	37.0339	400	400	400	400
Figure 1 a: RBC Fragility
	N- and O-desulfated heparin			Decarboxylated heparin			N-desulfated reN-acetylated heparin			N-desulfated heparin			2-O-desulfated heparin			6-O-desulfated heparin			Heparin, porcine mucosa (PM)			Enoxaparin			Heparin, porcine mucosa (PM)			Heparan sulfate (lo)			Heparan sulfate (hi)			Keratan sulfate			Chondroitin-6-sulfate			Dermatan sulfate			Chondroitin-4-sulfate			Hyaluronic acid 4000kDa			β-cyclodextrin phosphate
IC50	200	200	200	12.7857	12.3659	12.8565	12.3791	12.4304	12.3629	24.6523	12.5359	12.7515	12.6883	12.5183	12.3398	12.8581	12.82	12.4731	12.719	12.8	12.754	24.92	25	25.213	12.719	12.8	12.754	26.5	25.6	25.8	24.4	25.6	24.8	200	200	200	12.93	13.123	12.95	24.889	24.777	25.234	24.81	24.5	25	200	200	200	55.54
Figure 1 b: Chemical Structures
[truncated: 80 more columns]

## Sheet: Figure 1 cd
Figure 1 c: HMEC-1 Histone Cytotoxicity - Minimal Structural Requirements
Percentage of PI+ HMEC-1 Cells (250915 & 230715 & 120516)
Compound Concentration (µg/mL)	Cells only			PBS + 400 µg/mL Histone			MTS + 400 µg/mL Histone			mCBS + 400 µg/mL Histone
0	14	15	11.1	50.1	47.7	45.9
12.5							34.7	37.6	37.6	41.8	41	36.1
25							26	24.8	22	33.9	36.5	32.3
50							20.4	14.2	16.9	27.6	26.2	24.1
100							14.3	14.4	12.7	17.2	18.7	18.2
Compound Concentration (µg/mL)	Cells only			PBS + 400 µg/mL Histone			Heparin, porcine mucosa (PM) + 400 µg/mL Histone
0	23.9	31.9	22.8	74.7	76.4	77.3
12.5							64.8	63.6	63.4
25							58.6	58	54.4
50							32	28.6	32.2
100							23.9	31.9	22.8
Compound Concentration (µg/mL)	Cells only			PBS + 400 µg/mL Histone			Methyl β-glucoside per-O-sulfate + 400 µg/mL Histone			Glucose per-O-sulfate + 400 µg/mL Histone
0	16.4	15.8	12.7	82.9	85.1	84.8
12.5							85.9	84.3	83.5	82.6	83	80.7
25							85.9	84.3	83.5	82.6	83	80.7
50							82.1	84.9	83.2	79.3	79.9	76.8
100							82.1	81.8	83.2	71.7	70.5	69.8
HMEC-1 Cytotoxicity (% control)
Compound Concentration (µg/mL)	MTS + 400 µg/mL Histone			mCBS + 400 µg/mL Histone
12.5	61.7761	70.1737	70.1737	82.3359	80.0193	65.8301
25	36.583	33.1081	25	59.4595	66.9884	54.8263
50	20.3668	2.41313	10.2317	41.2162	37.1622	31.0811
100	2.7027	2.99228	-1.9305	11.1004	15.444	13.9961
Compound Concentration (µg/mL)	Heparin, porcine mucosa (PM) + 400 µg/mL Histone
12.5	77.3031	74.8999	74.4993
25	64.8865	63.6849	56.4753
50	11.6155	4.80641	12.016
100	-4.60614	11.4152	-6.80908
Compound Concentration (µg/mL)	Methyl β-glucoside per-O-sulfate + 400 µg/mL Histone			Glucose per-O-sulfate + 400 µg/mL Histone
12.5	102.357	100.048	98.8937	97.595	98.1722	94.8533
25	102.357	100.048	98.8937	97.595	98.1722	94.8533
50	96.8735	100.914	98.4608	92.8331	93.6989	89.2256
100	96.8735	96.4406	98.4608	81.8663	80.1347	79.1246
Figure 1 c: RBC Fragility - Minimal Structural Requirements
Absorbance at 540 nm:
Compound Concentration (µg/mL)	Methyl β-glucoside per-O-sulfate			Glucose per-O-sulfate			mCBS			Heparin, porcine mucosa (PM)			MTS
0	0.4491	0.4729	0.4383	0.4812	0.4427	0.4384	0.4296	0.4555	0.4608	0.4252	0.4676	0.4388	0.4614	0.3977	0.4568
12.5	0.4442	0.4807	0.4856	0.4785	0.4184	0.4055	0.2958	0.3333	0.3249	0.1944	0.217	0.2041	0.2948	0.3021	0.2998
25	0.474	0.4979	0.4133	0.4397	0.376	0.3917	0.1644	0.169	0.1902	0.1174	0.1315	0.1246	0.1031	0.1004	0.0905
50	0.4413	0.4256	0.4395	0.3606	0.3265	0.3573	0.0972	0.0917	0.0894	0.0749	0.0828	0.0876	0.0711	0.0697	0.0579
100	0.4052	0.4246	0.4233	0.1894	0.1982	0.1659	0.084	0.079	0.0851	0.0657	0.0614	0.0625	0.0707	0.0726	0.0749
RBC Fragility (% Control):
Compound Concentration (µg/mL)	Methyl β-glucoside per-O-sulfate			Glucose per-O-sulfate			mCBS			Heparin, porcine mucosa (PM)			MTS
0	99.0443	104.293	96.6625	105.968	97.4895	96.5426	95.7575	101.531	102.712	95.7945	105.347	98.8585	105.19	90.668	104.142
12.5	97.9637	106.013	107.094	105.373	92.1383	89.2975	65.9336	74.2923	72.4199	43.7969	48.8886	45.9823	67.2088	68.873	68.3487
25	104.536	109.807	91.149	96.8289	82.8011	86.2585	36.6446	37.67	42.3954	26.4494	29.626	28.0715	23.5048	22.8893	20.6323
50	97.3241	93.8616	96.9271	79.4098	71.9005	78.6831	21.6658	20.4399	19.9272	16.8744	18.6543	19.7357	16.2094	15.8903	13.2001
100	89.3626	93.6411	93.3544	41.7089	43.6468	36.5338	18.7235	17.609	18.9687	14.8017	13.833	14.0808	16.1182	16.5514	17.0758
Figure 1 d: Structural Level of Sulfation
Figure 1 d: HMEC-1 Histone Cytotoxicity - Level of Sulfation
Percent PI+ HMEC-1 Cells (220617 & 090318)
Compound Concentration (µg/mL)	Cells only			PBS + 400 µg/mL Histone			Disulfated mCBS + 400 µg/mL Histone			Trisulfated + 400 µg/mL Histone			Tetrasulfated + 400 µg/mL Histone			Pentasulfated + 400 µg/mL Histone			mCBS + 400 µg/mL Histone
0	28.7	26.4	23.6	47.8	50.8	48.6
6.25							43.2	43.4	45.2	46.4	48.6	42.5	40.8	43.1	41.3	44.6	43	41.6	45.4	46.2	45.6
12.5							43	43.4	42.9	44.9	45.3	51.3	42.7	42.5	42.2	44.5	46.4	46.2	42.4	45.6	42.5
25							43.4	51	43.3	41.4	48.2	46.8	43.4	43	45.9	44.3	47.6	41.5	42.9	39.1	43.5
50							43.2	43.8	42.3	41	43.5	39.9	43.2	46.4	44.2	42.6	41.1	39.8	36	37.5	35.2
100							46.1	45.9	41.4	38.3	51.2	41.6	41.5	43	45.5	37.3	40.7	37.4	27.8	31.4	30.7
Compound Concentration (µg/mL)	Cells only			PBS + 400 µg/mL Histone			Disulfated mCBS + 400 µg/mL Histone			Trisulfated + 400 µg/mL Histone			Tetrasulfated + 400 µg/mL Histone			Pentasulfated + 400 µg/mL Histone			mCBS + 400 µg/mL Histone
0	29.7	29.6	37.5	54.2	57.3	59.5
6.25							50	48.4	49.6	57.8	53	52.8	50.9	51.2	49.9	49.6	54.9	47.7	51.7	51.3	50.3
12.5							48.5	46.7	50.9	49	47.7	53.4	53.8	52.6	53.2	48.2	50.6	49.2	50.5	51.1	48.9
25							48.7	49.6	50.8	49.5	45.8	57	50	52.9	50.1	49.4	50.5	51.4	47.6	46.8	43.6
50							51.6	51.7	55	51.4	48.6	49.3	52.7	52.7	50.3	54.9	51.4	50.4	41.9	44.6	43.1
100							54.8	49.2	53.4	52.8	46.4	50.7	53.7	49.2	54.6	47.5	46.5	48.1	32.5	36.2	32.7
HMEC-1 Cytotoxicity (% Control)
Compound Concentration (µg/mL)	Disulfated mCBS + 400 µg/mL Histone			Trisulfated + 400 µg/mL Histone			Tetrasulfated + 400 µg/mL Histone			Pentasulfated + 400 µg/mL Histone			mCBS + 400 µg/mL Histone
6.25	74.3066	75.1825	83.0657	88.3212	97.9562	71.2409	63.7956	73.8686	65.9854	80.438	73.4307	67.2993	83.9416	87.4453	84.8175
12.5	73.4307	75.1825	72.9927	81.7518	83.5036	109.781	72.1168	71.2409	69.927	80	88.3212	87.4453	70.8029	84.8175	71.2409
25	75.1825	108.467	74.7445	66.4234	96.2044	90.073	75.1825	73.4307	86.1314	79.1241	93.5766	66.8613	72.9927	56.3504	75.6204
50	74.3066	76.9343	70.365	64.6715	75.6204	59.854	74.3066	88.3212	78.6861	71.6788	65.1095	59.4161	42.7737	49.3431	39.2701
100	87.0073	86.1314	66.4234	52.8467	109.343	67.2993	66.8613	73.4307	84.3796	48.4672	63.3577	48.9051	6.86131	22.6277	19.562
Compound Concentration (µg/mL)	Disulfated mCBS + 400 µg/mL Histone			Trisulfated + 400 µg/mL Histone			Tetrasulfated + 400 µg/mL Histone			Pentasulfated + 400 µg/mL Histone			mCBS + 400 µg/mL Histone
6.25	71.6981	65.2291	70.0809	103.235	83.8275	83.0189	75.3369	76.5499	71.2938	70.0809	91.5094	62.3989	78.5714	76.9542	72.9111
12.5	65.6334	58.3558	75.3369	67.655	62.3989	85.4447	87.062	82.2102	84.6361	64.4205	74.124	68.4636	73.7197	76.1456	67.2507
25	66.442	70.0809	74.9326	69.6765	54.717	100	71.6981	83.4232	72.1024	69.2722	73.7197	77.3585	61.9946	58.7601	45.8221
50	78.1671	78.5714	91.9137	77.3585	66.0377	68.8679	82.6146	82.6146	72.9111	91.5094	77.3585	73.3154	38.9488	49.8652	43.8005
100	91.1051	68.4636	85.4447	83.0189	57.1429	74.5283	86.6577	68.4636	90.2965	61.5903	57.5472	64.0162	0.943396	15.903	1.75202
Figure 1 d: RBC Fragility - Level of Sulfation
Absorbance at 540 nm:
Compound Concentration (µg/mL)	Disulfated mCBS + 400 µg/mL Histone			Trisulfated + 400 µg/mL Histone			Tetrasulfated + 400 µg/mL Histone			Pentasulfated + 400 µg/mL Histone			mCBS + 400 µg/mL Histone			RBCs only
0	0.8729	0.8618	0.8689	0.8554	0.8748	0.8985	0.8523	0.8773	0.8954	0.8193	0.8774	0.8409	0.8093	0.8538	0.8508	0.088	0.0837	0.0865
12.5	0.8246	0.8986	0.8738	0.8686	0.8636	0.8983	0.8586	0.8674	0.8753	0.7973	0.7571	0.7731	0.7816	0.7965	0.7643
25	0.8301	0.8194	0.8074	0.8661	0.8404	0.8438	0.8228	0.822	0.8158	0.7765	0.7813	0.7752	0.5856	0.4799	0.5682
50	0.8018	0.8645	0.8499	0.8221	0.8331	0.8379	0.8033	0.7626	0.8363	0.6778	0.6725	0.6452	0.1448	0.1453	0.1869
100	0.7814	0.8537	0.8053	0.8538	0.8315	0.8342	0.7132	0.6824	0.7557	0.5095	0.5304	0.5204	0.0956	0.1083	0.109
RBC Fragility (% Control):
Compound Concentration (µg/mL)	Disulfated mCBS + 400 µg/mL Histone			Trisulfated + 400 µg/mL Histone			Tetrasulfated + 400 µg/mL Histone			Pentasulfated + 400 µg/mL Histone			mCBS + 400 µg/mL Histone
0	100.58	99.301	100.119	97.6224	99.8364	102.541	97.4057	100.263	102.331	96.8592	103.728	99.4128	96.579	101.889	101.531
12.5	95.0146	103.541	100.684	99.1288	98.5582	102.518	98.1257	99.1314	100.034	94.2584	89.5058	91.3974	93.2734	95.0515	91.2089
25	95.6483	94.4154	93.0327	98.8435	95.9105	96.2986	94.0343	93.9429	93.2343	91.7993	92.3668	91.6456	69.8834	57.2696	67.807
50	92.3875	99.6121	97.9298	93.822	95.0774	95.6252	91.8057	87.1543	95.5771	80.1308	79.5043	76.2768	17.2799	17.3396	22.304
100	90.0369	98.3676	92.7908	97.4398	94.8948	95.203	81.5086	77.9886	86.3657	60.2341	62.7049	61.5227	11.4086	12.9241	13.0077

## Sheet: Figure 2
Figure 2 a: Gating Strategy for RBC Aggregation
Figure 2b: Scanning Electron Micrograph RBC Aggregation
Figure 2 c: RBC Aggregation
RBC Aggregate Autofluorescence in FL1-H (FL1-H Median Fluorescent Intensity):
SPA Concentration (µg/mL)	Histone 400 µg/mL + mCBS			Histone 400 µg/mL + MTS			RBC alone (Singlets)			RBC + 400 µg/mL Histone
0	31.7	40	43.7	31.7	40	43.7	1.87	1.87	1.87	31.7	40	43.7
12.5	42.7	40.8	41.4	43.1	44.6	45.9
25	44.8	43.8	42.1	44.1	42.1	38.5
50	39.2	40.5	42.6	32.5	28.1	33.5
100	31.5	30	33.8	4	2.61	2.89
200	2.25	2.41	2.32	1.87	1.95	1.97
RBC Aggregation (fold change):
SPA Concentration (µg/mL)	MTS			mCBS			RBC alone (Singlets)
0	16.9519	21.3904	23.369	16.9519	21.3904	23.369	1	1	1
12.5	22.8342	21.8182	22.139	23.0481	23.8503	24.5455
25	23.9572	23.4225	22.5134	23.5829	22.5134	20.5882
50	20.9626	21.6578	22.7807	17.3797	15.0267	17.9144
100	16.8449	16.0428	18.0749	2.13904	1.39572	1.54545
200	1.20321	1.28877	1.24064	1	1.04278	1.05348
Figure 2 d: RBC Deformability
RBC Artificial Spleen Passage:
Histone Concentration (µg/mL)	RBC Passage
0	7890	7467	7498
0.78	6587	7996	8547
1.5	7305	5893	6417
3.1	5817	8261	6112
6.25	5887	4836	8078
12.5	5683	3965	3303
25	3451	5025
50	1968	3533	3378
100	1334	2010
200	755	525	1150
400	226	153	425
Histone Concentration (µg/mL)	RBC Passage (% control)
0	103.566	98.0136	98.4205
0.78	86.4625	104.957	112.19
1.5	95.8871	77.3529	84.231
3.1	76.3553	108.436	80.2275
6.25	77.2741	63.4785	106.034
12.5	74.5964	52.0455	43.3559
25	45.2986	65.9593
50	25.8324	46.375	44.3404
100	17.5104	26.3837
200	9.9103	6.89127	15.0952
400	2.96653	2.00831	5.57865
Compound Concentration (µg/mL)	mCBS			MTS
100	3409	7564	5724	7152	7160	8616
200	7708	7105	6316	8953	5305	8731
Compound Concentration (µg/mL)	mCBS			MTS
100	44.7473	99.2868	75.1345	93.8788	93.9838	113.096
200	101.177	93.2619	82.9053	117.519	69.6347	114.605
RBC Aggregate Autofluorescence in FL1-H:
Histone Concentration (µg/mL)	RBC Aggregate Autofluorescence (FL1-H Median Fluorescent Intensity)
0	2.45	2.62	2.48
0.78	2.61	2.55	2.4
1.5	2.67	2.55	2.66
3.1	2.51	2.49	2.38
6.25	2.52	2.51	2.56
12.5	2.63	2.59	2.69
25	2.75	2.57	2.55
50	2.6	2.73	2.54
100	3.88	4.08	4.05
200	7.12	7.93	7.97
400	13.7	14.8	15.5
RBC Aggregation (fold change):
Histone Concentration (µg/mL)	RBC Aggregation (% max)
0	16.7045	17.8636	16.9091
0.78	17.7955	17.3864	16.3636
1.5	18.2045	17.3864	18.1364
3.1	17.1136	16.9773	16.2273
6.25	17.1818	17.1136	17.4545
12.5	17.9318	17.6591	18.3409
25	18.75	17.5227	17.3864
50	17.7273	18.6136	17.3182
100	26.4545	27.8182	27.6136
200	48.5455	54.0682	54.3409
400	93.4091	100.909	105.682
Figure 2 e: Histone Induced Platelet Aggregation
FSC Geometric Mean:
Histone Concentration (µg/mL)	FSC Geometric Mean
0	13.9	14	14.6	14	14.1	14.6
2.5	14.4	14	14.8	14.2	14.1	14.3
5	15.3	14.5	14.5	15.1	14.9	15.2
10	16.2	16.4	16.4	18.5	17.4	18.5
25	21.6	22.1	19.9	24.6	23	24.3
50	25.4	26.2	26	24.3	24.9	25.5
100	33.9	34.3	34.8	33.9	33.5	35.2
200	38.3	38.4	38.5	41.3	40.2	40.4
400	36.6	38	38.5	40.4	37.2	37.8
800	36.4	34.5	37.3	37.6	37.8	38.6
FSC Geometric Mean (% baseline):
Histone Concentration (µg/mL)	FSC Geometric Mean (% baseline)
0	97.8873	98.5915	102.817	98.5915	99.2958	102.817
2.5	101.408	98.5915	104.225	100	99.2958	100.704
5	107.746	102.113	102.113	106.338	104.93	107.042
10	114.085	115.493	115.493	130.282	122.535	130.282
25	152.113	155.634	140.141	173.239	161.972	171.127
50	178.873	184.507	183.099	171.127	175.352	179.577
100	238.732	241.549	245.07	238.732	235.915	247.887
200	269.718	270.423	271.127	290.845	283.099	284.507
400	257.746	267.606	271.127	284.507	261.972	266.197
800	256.338	242.958	262.676	264.789	266.197	271.831
Figure 2 f: SPA Inhibition of Histone Induced Platelet Aggregation (FSC Geometric Mean)
SPA Concentration (µg/mL)	MTS			mCBS			CB			CBS			No Histones
0	45.3	53.8	43.5	45.3	53.8	43.5	45.3	53.8	43.5	45.3	53.8	43.5	20.1	19	19.3
12.5	33	34.6	32.4	39.5	38.4	36.2	43.6	37.9	43.3	36.6	34.2	34.9
25	29	26.6	26.9	40.6	37.1	38.2	45.5	40.5	42.5	37.8	34	34.4
50	25.1	24.7	24	36.7	36.4	34.8	48.3	44.4	46.8	29.2	32	30
100	22.5	24.8	24.2	32.6	31.7	31.6	47.8	47.9	48.5	26	25	24.9
200	22.7	23.4	22.2	27.7	26.5	27.6	46.7	43.5	47.3	23.9	23.9	23.5
400	20.6	20.7	21.3	24.2	26.3	25.1	45.7	44.8	44.6	25.3	23.6	23.4
Figure 2 g: Histone Induced Platelet Degranulation (ATP Release)
Histone Concentration (µg/mL)	ATP (nmol)
0	0
50	0.15
100	1.01
150	1.35
200	1.68
300	1.62
400	1.81
	ATP (nmol)			Average ATP (nmol)
Thrombin	2.05	2.16	2.24	2.15
Figure 2 h: SPA Inhibition of Histone Induced Platelet Degranulation (ATP Release)
ATP Release (nmol):
Histone 200 µg/mL + SPA Concentration (µg/mL)	mCBS	usCBS	CB	MTS
0	1.35	1.61	1.16	1.64
12.5				1.6
25				1.29
50	1.31	1.52		1.07
100	1.13	1.37	1.22	0.8
200	0.73	0.52	0.91	0.18
400	0.25	0	1.17	0
ATP Release (% Histone Control):
Histone 200 µg/mL + SPA Concentration (µg/mL)	mCBS	usCBS	CB	MTS
0	100	100	100	100
12.5				97.561
25				78.6585
50	97.037	94.4099		65.2439
100	83.7037	85.0932	105.172	48.7805
200	54.0741	32.2981	78.4483	10.9756
400	18.5185	0	100.862	0

## Sheet: Figure 3
Figure 3 a: HMEC-1 Cytotoxicity Hep'ase (killing % control)
Percentage of PI+ HMEC-1 Cells (050811 & 190811)
Hep'ase (0.25 U/mL)	Cells only			Cells + 400 µg/mL Histone
none	23.2	32.5	31.2	55.5	55.7	60.6
Flavobacterium Hep'ase	21.1	29.2	34.9	51.5	58	53.6
Hep'ase (4 µg/mL)	Cells only			Cells + 400 µg/mL Histone
none	17.4	22.5	24.6	56.9	61.7	64.6
Human Platelet Hep'ase	15.1	23.2	24.6	55.1	56.4	60
HMEC-1 Cytotoxicity (% control):
Hep'ase (0.25 U/mL)	Cells only			Cells + 400 µg/mL Histone
none	-20.3769	12.4853	7.89164	93.7574	94.4641	111.779
Flavobacterium Hep'ase	-27.7974	0.824499	20.9658	79.6231	102.591	87.0436
Hep'ase (4 µg/mL)	Cells only			Cells + 400 µg/mL Histone
none	-10.3623	2.52738	7.83488	89.4693	101.601	108.93
Human Platelet Hep'ase	-16.1752	4.29655	7.83488	84.92	88.2056	97.3041
Figure 3b: CHO Cytotoxicity Heparan Sulfate Deficient (% cells killed)
Percentage of P1+ Cells (031111):
Histone Concentration (µg/mL)	CHO-K1			pgsA-745
0	13.1	11.6	14	16.6	13.2	14.2
100	20.7	23.4	22.3	28.2	26.2	25.1
200	31.1	27.1	30.1	31.3	32.3	29.2
400	32.7	33.3	33.3	31	30.7	31.1
800	45	42.9	45.9	42.2	38.8	40.8
Percent of Dead Cells:
Histone Concentration (µg/mL)	CHO-K1			pgsA-745
0	0.229621	-1.49254	1.26292	2.21967	-1.68389	-0.535783
100	8.95522	12.0551	10.7922	15.5377	13.2415	11.9786
200	20.8955	16.3031	19.7474	19.0968	20.2449	16.6858
400	22.7325	23.4214	23.4214	18.7524	18.408	18.8672
800	36.8542	34.4432	37.8875	31.6112	27.7076	30.0038
Figure 3 c: Bilayer Lifetime
Histone (1 µM) SPA (10 µM)	Bilayer Lifetime (min)
Control	70.95	68.3	48.9	33.1	67.08	76.77	51.78	6	100.92	25.9	57.29	66.7	53.75	65.28	84.21	61.25	43.99	24.49	38.71	23.6	37.95	10	28	57.01	4.25	29.05	69.68	26.54	39.8	22.5	25.45	37.48	43.35	36.46	68.22	2.75	27.63	44	39.8	53.48	53.18	60.4	65.97	83.32	4.5	50.11	60.18	86.76	39.18
HIS	1.33	3.42	1.67	12.55	9.05	2.67	2.33	2.38	3.92	3.75	2.92	3.25	5.75	7.33	3.08	1.38	3.83	4.52	2.5	2	21.83	24.17	24	3	4.5	10	8	0.5	6.5	26.5	9.5	1.2	33	12		0.2	0.5	0.3	0.4	0.1	0	0.35	0.45	0.15	0.55	0	0.33	0.22
HIS + CBS	11.08	8.38	18.78	4.58	4.58	3	12.75	6.45	125.25	55.5	1.58	1.2	2.67	0.83	6	3.3	3.42	2.08	1.2	1.83	25.83	1.75	6.42	2.33	5.67	15	11.2	1.42	32.75	38.2	45	23.58	13.17	33.47	7.52	6.67	6.42	11.67	22.08	4.67	7.58	28.08	6.58	48	7.58	108.83	68	5	15.2
HIS + MTS	14.83	25	19.67	5.67	53	20.58	27.5	20.5	26.75	89.5	5.2	9.25	55	6.75	54.67	7.5	1.33	43.3	15.25	38.88	9.75	28.83	35.83	9.33	31.25	80.67	6.25	14	9.03	131	64	28.6	103	50	95	60	0.2	3	58.35	85
Figure 3 d: HMEC-1 Ca2+ Flux (% Ca2+ Fluxing)
Time (min)	HIS + Vehicle		HIS + MTS (100 μg/ml each)		HIS + CBS (100 μg/ml each)
0	8.85	5.96	4.32	5.95	5.48	6.94
1	41.4	49.2	7.53	5.43	9.33	12.9
3	43.8	48	8.37	8.24	13.3	16.9
9	39	42.2	17	10.9	14.4	18.1
[truncated: 56 more columns]

## Sheet: Figure 4
Figure 4 a: Histone Induced Tissue Injury (ALT, LDH & Creatinine)
	PBS+PBS
ALT U/L	23.3	32.8	39.6	28.5	36.4	19.6	30.2	34.9	86.8	27.4	48.1	19.6	30.2	34.9	21.6	44.9	33.8		44.9	33.8	16.2	36.2	20.1	26.4	28.1	32.4	28.5	34.7	31.3	13.8	26.8	30.9	26.6	30.8	44.6	50.1	27.6	46.7	16.7	14	15.7	19.5	20.1	16.3	13	8	11	11	17
LDH U/L	265	307	453	214	446	280	374	337	225	178	221	280	374	337	276	173	250		173	250	186	274	507	155	200	162	174	301	302	30	215	231	209	146	213	295	205	221	135	163	157	321	184	142	119	76	97	91	127
Creatinine umol/L	38.2	31.2	32.8	29.5	29.7	33.2	29.3	30.4	32.9	29	33.2	33.2	29.3	30.4	29.5	33.7	33.3		33.7	33.3	31.4	31.3	31.1	28.4	29.5	32.6	30.1	31	31.6	29.7	27.6	29.2	28.2	28.7	28.4	31.2	30.1	31.1	34.9	34.4	34.9	35.7	37	33.9	40	39	36	36	35
* (astrix) indicates data excluded due to unsuccessful i.v. injection (n = 1)
Blank columns are animals that had to be euthanised during the experiment or plasma readouts were unobtainable from Department of Pathology, Canberra Hospital (who assessed biochemistry).
Colour code for experiment number
2016 Exp 1
2016 Exp 2
2016 Exp 3
2016 Exp 4
2016 Exp 5
2016Exp 6
2016 Exp 7
2016 Exp 8
2016 Exp 9
2016 Exp 10
2016 Exp 11
2018 Exp 1
2018 Exp 2
2019 Exp 1
2019 Exp 9
Also note LDH reading maximum without titration is 3325 U/L and many samples were insufficient to allow titration
Figure 4 b: Histone Induced Thrombocytopenia & Anemia
	PBS + PBS					PBS + HIS					mCBS + HIS					MTS + HIS
Platelets (10^6/ml)	490	395	581	597	492	83	65	59	80	66	265	324	422	215	234	358	363	305	460	475
RBCs (10^9/ml)	5.3	5.64	5.92	5.96	5.89	5.33	4.96	4.9	5.08	5.19	5.8	5.89	5.89	5.86	6.13	5.57	5.89	6.04	5.35	6.04
Hb Absorbance 400 nm	0.2461	0.3188	0.3093	0.2563	0.3486	0.2437	0.2308	0.2125	0.2315	0.2581	0.2133	0.2176	0.2255	0.2407	0.2111	0.2054	0.2484	0.2147	0.241	0.2041
Figure 4 c: Histone Induced DVT
	Control							HIS										HIS + CBS								HIS + MTS
Thrombus weight (mg)	4.5	0	7	1.9	0	0.6	1.5	2.3	0	4.3	9.6	9.2	21.4	18.1	21.3	0	1.1	0	0	0	0	7.8	0	0	0	0	0	0	0	1.1	3.2	0	0
[truncated: 201 more columns]

## Sheet: Figure 5
Figure 5 a: SPA Inhibition of Histone Induced Tissue Injury
	PBS + PBS			HIS + PBS			HIS + mCBS			HIS + MTS
ALT (U/L)	36	36	36	206	180	147	131	226	148	75	32	94
LDH (U/L)	211	175	137	1995	2954	2476	1744	2846	2035	466	863	887
Creatinine (µmol/L)	28	28	26	37	42	34	30	32	28	29	23	28
Hb Absorbance 400 nm	0.2615	0.2654	0.2611	0.9413	0.7659	0.8938	0.7773	0.6048	0.637	0.4984	0.4113	0.4634
Figure 5 b: Confocal Microscopy of Liver, Lung & Kidneys
Figure 5 c: Quantification of Dead Cells in Figure 5 b
	PBS + PBS				HIS + PBS				HIS + mCBS				HIS + MTS
Liver (PI+ cells/field)	0	6	1	0	128	110	155	105	73	85	92	110	10	20	18	15
Lung (PI+ cells/field)	27	10	35	19	151	129	81	123	72	57	64	67	8	13	1	16
Kidney (PI+ cells/field)	221	148	120	89	1376	830	1216	924	676	812	746	887	338	463	458	546

## Sheet: Figure 6
Figure 6 a: CLP Model Survival Curves
Time (hr)	Control	CBS	MTS
5.5			1
6.5	1
8	1
10	1
10.5	1
15.5	1
20	0	0	0
20	0	0	0
20	0	0	0
20		0	0
20		0	0
20		0	0
20		0	0
20		0
Figure 6 b: Histone Induced Tissue Damage in CLP Model
	SHAM				CLP (Control)					CLP + CBS 50 mg/kg								CLP + MTS 50 mg/kg
ALT (U/L)	46	41	31	47	296	367	229	275	100	51	136	49	40	49	72	64		105	110	144	114
Creatinine (μmol/L)	36.8	38.4	45.2	36	71	139.3	44.2	95	44.5	33.4	43.9	40.4	35.1	37.2	36	43	45	105.03	53.7	51.3	50.5
Figure 6 c: Histone Induced Tissue Damage in Cardiac IRI Model
	Saline												CBS 50 µg/mL						MTS 50 µg/mL
Ischemic zone	47.2	45.834	45.282	57.22	37.539	47.3573	48.6662	45.0983	45.3383	43.1324	48.0788	48.6338	49.56	41.046	32.596	37.719	45.619	34.288	40.298	42.805	48.51	46.035	49.93	38.71	39.247	43.15
MVO (% Ischemic zone)	9.03	20.054	16.3718	23.393	17.19	16.6098	20.7958	19.4908	11.9348	19.2605	18.4168	13.946	2.08	6.915	5.58	9.96	14.4	6.8919	26.74	19.427	4.96	17.92	6.853	16.04	17.22	6.32
Infarct Area (%AAR)	16.95	54.1769	47.686	40.82	46.21	38.5366	52.4396	33.1866	40.5116	42.5002	39.7322	41.2732	9.71	23.339	26.4	27.28	28.76	31.95	51.69	31.06	11.385	66.89	45.811	34.828	37.24	27.1158
Figure 6 d: Histone Induced Tissue Damage in Skin Flap IRI Model
	No Clamp					Clamp					Clamp + mCBS 50 µg/mL			Clamp + MTS 50 µg/mL
Flip viability (%)	100	100	100	100	100	0	0	1.263	30	0	58.44	55.976	75	75	50	10	0

## Sheet: Figure 7
Figure 7 a: Histones & HMEC-1 Proliferation
Histone Concentration (µg/mL)	HMEC Proliferation (% Control)
25	98.4	96.02	90.4
50	79.77	85.09	79.95
100	72.94	69.98	66.34
200	56.13	58.49	55.76
400	29.41	25.86	24.97
800	10.36	12.89	10.76
	HIS			HIS + CBS 100 µg/mL			HIS + MTS µg/mL
HMEC-1 Proliferation (% Control)	8	10	9	96	100	105	96	102	100
Figure 7 b: Corrrelation APACHE II & HMEC-1 Proliferation
APACHE II	HMEC Proliferation (% Control)
43	52.55
24	63.41
33	60.811
24	35.6623
31	81.7161
35	81.35
24	85.3911
19	98.069
14	96.389
19	100.434
15	100.021
15	109.396
18	62.632
21	75.671
14	88.796
22	97.75
16	87
21	75.671
18	58.489
22	58.688
15	109.396
22	97.7525
24	62.6506
36	58.33
Figure 7 c: Correlation APACHE II & Extracellular DNA
APACHE II	Extracellular DNA Fluorescence (AU x103)
43	3.326
24	8.454
33	15.529
24	22.695
31	6.524
35	6.52433
24	22.859
19	4.47314
14	0.993571
19	1.29948
15	1.09071
15	5.44785
18	3.37629
14	1.12214
22	0.85987
16	3.94242
21	6.267
18	4.486
22	1.154
15	5.44785
22	0.85957
24	2.032
Figure 7 d: HMEC-1 Proliferation DNase I Patient Sera
	5 control				5 + DNase 1 10 µg/mL				5 + αH3 10µg/mL				5 + αH4 10 µg/mL
HMEC-1 Proliferation (% Control)	26.1365	38.6853	30.2501	27.1337	114.186	101.097	93.6175	106.374	135.004	83.9774	88.839	113.022	98.7285	90.3349	79.4482	58.2565
Figure 7 e: HMEC-1 Proliferation Patient Sera
	SS control										SS + CBS 200 µg/mL										SS + MTS 200 µg/mL
HMEC-1 Proliferation (% Control)	80.5349	69.4994	85.9959	75.3675	59.2398	78.8689	80.46	74.3632	88.8403	76.9583	99.0501	80.1589	103.088	99.0144	85.4053	96.2307	87.7618	79.3578	93.9471	81.9134	94.6359	62.5102	81.2895	55.9261	83.6833	92.5592	76.5175	56.0878	74.9082	80.1793
Figure 7 f: Extracellular DNA STEMI Patients
	Control			Troponin <35				Troponin >35
Fluorescence (AU x103)	0.903	0.842	0.684	1.64	2.39	2.67	2.04	3.4	3.71	2.61	3.35	2.85723	2.38	2.17	2.36
Figure 7 g: HMEC-1 Proliferation STEMI Patients
	CS Control							CS + CBS 200 µg/mL							CS + MTS 200 µg/mL
HMEC-1 Proliferation (% Control)	14.1606	15.6829	29.6664	22.7371	31.6437	28.0632	21.902	65.1033	58.5305	72.8326	53.9464	42.7951	48.6734	26.1353	65.1387	39.6969	66.7908	42.071	24.6923	29.3948	26.9502

## Sheet: Figure 8
Figure 8 a: DNA in Chicken Chromatin Exposed to Polyanions
	Fluorescence (AU)					Baseline Corrected Fluorescence (AU)
Chicken Chromatin + PBS	20944	21451	19977		Chicken Chromatin + PBS	17909.7	18416.7	16942.7
Chicken Chromatin + mCBS - 0.9µg/nL	19197	19669	17168		Chicken Chromatin + mCBS - 0.9µg/nL	16162.7	16634.7	14133.7
Chicken Chromatin + mCBS - 1.9µg/nL	20291	19340	18066		Chicken Chromatin + mCBS - 1.9µg/nL	17256.7	16305.7	15031.7
Chicken Chromatin + mCBS - 3.9µg/nL	19650	18582	17466		Chicken Chromatin + mCBS - 3.9µg/nL	16615.7	15547.7	14431.7
Chicken Chromatin + mCBS - 7.8µg/nL	19837	18504	16132		Chicken Chromatin + mCBS - 7.8µg/nL	16802.7	15469.7	13097.7
Chicken Chromatin + mCBS - 15.6µg/nL	20474	21109	17690		Chicken Chromatin + mCBS - 15.6µg/nL	17439.7	18074.7	14655.7
Chicken Chromatin + mCBS - 31.3µg/nL	20287	17776	16458		Chicken Chromatin + mCBS - 31.3µg/nL	17252.7	14741.7	13423.7
Chicken Chromatin + mCBS - 62.5µg/nL	20325	20151	18266		Chicken Chromatin + mCBS - 62.5µg/nL	17290.7	17116.7	15231.7
Chicken Chromatin + mCBS - 125µg/nL	19604	20908	20953		Chicken Chromatin + mCBS - 125µg/nL	16569.7	17873.7	17918.7
Chicken Chromatin + mCBS - 250µg/nL	20968	21043	18242		Chicken Chromatin + mCBS - 250µg/nL	17933.7	18008.7	15207.7
Chicken Chromatin + mCBS - 500µg/nL	24113	21562	16639		Chicken Chromatin + mCBS - 500µg/nL	21078.7	18527.7	13604.7
Chicken Chromatin + MTS - 0.9µg/nL	24090	23562	21779		Chicken Chromatin + MTS - 0.9µg/nL	21055.7	20527.7	18744.7
Chicken Chromatin + MTS - 1.9µg/nL	24781	25084	24727		Chicken Chromatin + MTS - 1.9µg/nL	21746.7	22049.7	21692.7
Chicken Chromatin + MTS - 3.9µg/nL	25902	26708	26254		Chicken Chromatin + MTS - 3.9µg/nL	22867.7	23673.7	23219.7
Chicken Chromatin + MTS - 7.8µg/nL	24790	26636	25671		Chicken Chromatin + MTS - 7.8µg/nL	21755.7	23601.7	22636.7
Chicken Chromatin + MTS - 15.6µg/nL	27679	28193	27571		Chicken Chromatin + MTS - 15.6µg/nL	24644.7	25158.7	24536.7
Chicken Chromatin + MTS - 31.3µg/nL	30354	32341	30267		Chicken Chromatin + MTS - 31.3µg/nL	27319.7	29306.7	27232.7
Chicken Chromatin + MTS - 62.5µg/nL	31440	31759	30442		Chicken Chromatin + MTS - 62.5µg/nL	28405.7	28724.7	27407.7
Chicken Chromatin + MTS - 125µg/nL	35669	35683	35459		Chicken Chromatin + MTS - 125µg/nL	32634.7	32648.7	32424.7
Chicken Chromatin + MTS - 250µg/nL	37711	37902	37475		Chicken Chromatin + MTS - 250µg/nL	34676.7	34867.7	34440.7
Chicken Chromatin + MTS - 500µg/nL	39032	40132	39799		Chicken Chromatin + MTS - 500µg/nL	35997.7	37097.7	36764.7
Chicken Chromatin + Hep - 0.9µg/nL	28945	26210	25987		Chicken Chromatin + Hep - 0.9µg/nL	25910.7	23175.7	22952.7
Chicken Chromatin + Hep - 1.9µg/nL	32301	31655	29896		Chicken Chromatin + Hep - 1.9µg/nL	29266.7	28620.7	26861.7
Chicken Chromatin + Hep - 3.9µg/nL	34725	33616	33880		Chicken Chromatin + Hep - 3.9µg/nL	31690.7	30581.7	30845.7
Chicken Chromatin + Hep - 7.8µg/nL	33789	36762	35877		Chicken Chromatin + Hep - 7.8µg/nL	30754.7	33727.7	32842.7
Chicken Chromatin + Hep - 15.6µg/nL	41087	38424	37963		Chicken Chromatin + Hep - 15.6µg/nL	38052.7	35389.7	34928.7
Chicken Chromatin + Hep - 31.3µg/nL	40628	40736	40782		Chicken Chromatin + Hep - 31.3µg/nL	37593.7	37701.7	37747.7
Chicken Chromatin + Hep - 62.5µg/nL	39786	40076	39870		Chicken Chromatin + Hep - 62.5µg/nL	36751.7	37041.7	36835.7
Chicken Chromatin + Hep - 125µg/nL	42382	40090	40459		Chicken Chromatin + Hep - 125µg/nL	39347.7	37055.7	37424.7
Chicken Chromatin + Hep - 250µg/nL	44478	42154	40546		Chicken Chromatin + Hep - 250µg/nL	41443.7	39119.7	37511.7
Chicken Chromatin + Hep - 500µg/nL	42043	41701	42926		Chicken Chromatin + Hep - 500µg/nL	39008.7	38666.7	39891.7
Sytox green	2940	3043	3120		Sytox green	-94.3333	8.66667	85.6667
Figure 8 b: SDS PAGE Chicken Chromatin Exposed to Polyanions
Figure 8 c: Quantification of Displaced Histones in SDS PAGE (% histones)
Densitometry:
Gel 1 (160420)	Pellet	S/N	Pellet %	S/N %
Chicken Chromatin + PBS	46.95	33.533	58.3353	41.6647
Chicken Chromatin + 500 µg/mL mCBS	45.753	32.785	58.2559	41.7441
Chicken Chromatin + 500 µg/mL MTS	33.96	43.31	43.9498	56.0502
Chicken Chromatin + 500 µg/mL Heparin	23.596	59.059	28.5476	71.4524
Gel 2 (200320)	Pellet	S/N	Pellet %	S/N %
Chicken Chromatin + PBS	37.252	20.811	64.1579	35.8421
Chicken Chromatin + 500 µg/mL mCBS	44.646	24.155	64.8915	35.1085
Chicken Chromatin + 500 µg/mL MTS	14.373	46.687	23.5391	76.4609
Chicken Chromatin + 500 µg/mL Heparin	5.72	43.677	11.5797	88.4203
Gel 3 (200320)	Pellet	S/N	Pellet %	S/N %
Chicken Chromatin + PBS	40.395	20.445	66.3955	33.6045
Chicken Chromatin + 500 µg/mL mCBS	48.776	25.062	66.0581	33.9419
Chicken Chromatin + 500 µg/mL MTS	14.49	45.447	24.1754	75.8246
Chicken Chromatin + 500 µg/mL Heparin	7.118	35.938	16.532	83.468
Gel 4 (130320)	Pellet	S/N	Pellet %	S/N %
Chicken Chromatin + PBS	15.169	9.384	61.7806	38.2194
Chicken Chromatin + 500 µg/mL mCBS	12.172	9.095	57.2342	42.7658
Chicken Chromatin + 500 µg/mL MTS	10.892	14.886	42.2531	57.7469
	Pellet %				S/N %
Chicken Chromatin + PBS	64.1579	66.3955	61.7806	58.3353	35.8421	33.6045	38.2194	41.6647
Chicken Chromatin + 500 µg/mL mCBS	64.8915	66.0581	57.2342	58.2559	35.1085	33.9419	42.7658	41.7441
Chicken Chromatin + 500 µg/mL MTS	23.5391	24.1754	42.2531	43.9498	76.4609	75.8246	57.7469	56.0502
Chicken Chromatin + 500 µg/mL Heparin	11.5797	16.532	28.5476		88.4203	83.468	71.4524
Figure 8 d: DNA in Human Soluble NETs Exposed to Polyanions
	Fluorescence (AU)					Baseline Corrected Fluorescence (AU)
NETs	18300	20828	19827		NETs	14689.3	17217.3	16216.3
NETs + mCBS 0.09 µg/mL	10956	11439	9070		NETs + mCBS 0.09 µg/mL	7345.33	7828.33	5459.33
NETs + mCBS 0.19 µg/mL	11850	13867	10795		NETs + mCBS 0.19 µg/mL	8239.33	10256.3	7184.33
NETs + mCBS 0.39 µg/mL	13310	11223	12352		NETs + mCBS 0.39 µg/mL	9699.33	7612.33	8741.33
NETs + mCBS 0.78 µg/mL	10062	9082	9672		NETs + mCBS 0.78 µg/mL	6451.33	5471.33	6061.33
NETs + mCBS 15.6 µg/mL	9992	9533	9502		NETs + mCBS 15.6 µg/mL	6381.33	5922.33	5891.33
NETs + mCBS 31.3 µg/mL	9543	10328	9866		NETs + mCBS 31.3 µg/mL	5932.33	6717.33	6255.33
NETs + mCBS 62.5 µg/mL	9736	10749	9535		NETs + mCBS 62.5 µg/mL	6125.33	7138.33	5924.33
NETs + mCBS 125 µg/mL	11978	10808	11298		NETs + mCBS 125 µg/mL	8367.33	7197.33	7687.33
NETs + mCBS 250 µg/mL	11326	12182	11917		NETs + mCBS 250 µg/mL	7715.33	8571.33	8306.33
NETs + mCBS 500 µg/mL	11410	12972	10094		NETs + mCBS 500 µg/mL	7799.33	9361.33	6483.33
NETs + MTS 0.09 µg/mL	23473	26118	24151		NETs + MTS 0.09 µg/mL	19862.3	22507.3	20540.3
NETs + MTS 0.19 µg/mL	25859	26444	25812		NETs + MTS 0.19 µg/mL	22248.3	22833.3	22201.3
NETs + MTS 0.39 µg/mL	24870	23784	27421		NETs + MTS 0.39 µg/mL	21259.3	20173.3	23810.3
NETs + MTS 0.78 µg/mL	27796	26927	25502		NETs + MTS 0.78 µg/mL	24185.3	23316.3	21891.3
NETs + MTS 15.6 µg/mL	26644	30587	28602		NETs + MTS 15.6 µg/mL	23033.3	26976.3	24991.3
NETs + MTS 31.3 µg/mL	24614	27004	24910		NETs + MTS 31.3 µg/mL	21003.3	23393.3	21299.3
NETs + MTS 62.5 µg/mL	25992	27007	26881		NETs + MTS 62.5 µg/mL	22381.3	23396.3	23270.3
NETs + MTS 125 µg/mL	23283	24340	25240		NETs + MTS 125 µg/mL	19672.3	20729.3	21629.3
NETs + MTS 250 µg/mL	24314	28756	24076		NETs + MTS 250 µg/mL	20703.3	25145.3	20465.3
NETs + MTS 500 µg/mL	27370	28972	34015		NETs + MTS 500 µg/mL	23759.3	25361.3	30404.3
NETs + Heparin 0.09 µg/mL	22647	24171	23361		NETs + Heparin 0.09 µg/mL	19036.3	20560.3	19750.3
NETs + Heparin 0.19 µg/mL	23143	24747	23165		NETs + Heparin 0.19 µg/mL	19532.3	21136.3	19554.3
NETs + Heparin 0.39 µg/mL	23064	26082	24921		NETs + Heparin 0.39 µg/mL	19453.3	22471.3	21310.3
NETs + Heparin 0.78 µg/mL	23642	21771	23013		NETs + Heparin 0.78 µg/mL	20031.3	18160.3	19402.3
NETs + Heparin 15.6 µg/mL	26587	29043	30685		NETs + Heparin 15.6 µg/mL	22976.3	25432.3	27074.3
NETs + Heparin 31.3 µg/mL	26736	25202	28562		NETs + Heparin 31.3 µg/mL	23125.3	21591.3	24951.3
NETs + Heparin 62.5 µg/mL	32379	35213	33939		NETs + Heparin 62.5 µg/mL	28768.3	31602.3	30328.3
NETs + Heparin 125 µg/mL	30861	31267	28651		NETs + Heparin 125 µg/mL	27250.3	27656.3	25040.3
NETs + Heparin 250 µg/mL	31842	29675	29648		NETs + Heparin 250 µg/mL	28231.3	26064.3	26037.3
NETs + Heparin 500 µg/mL	33588	36909	32813		NETs + Heparin 500 µg/mL	29977.3	33298.3	29202.3
Sytox green	3634	3653	3545		Sytox green	23.3333	42.3333	-65.6667

## Sheet: Supp. Figure 1
Supplementary Figure 1 a: Gating Strategy HMEC-1 & HUVEC Histone Cytotoxicity
Supplementary Figure 1 b: HMEC-1 & HUVEC Histone Cytotoxicity (% Dead Cells)
Percent PI+ Cells (090312 HMEC-1 & 230312 HUVEC):
Histone Concentration (µg/mL)	HMEC-1			HUVEC
0	41.8	43		8.68	8.8	7.9
100	43.6	48.4	47.8	19	21.1	21.4
200	49.5	55.5	55.2	55.9	64.5	56.5
400	67.7	65.3	66.4	80.3	82.2	78.8
800	75	75.4	73.8	86.8	87.8	86.5
Percent Dead Cells:
Histone Concentration (µg/mL)	HMEC-1			HUVEC
0	-1.04167	1.04167		0.240332	0.371422	-0.611754
100	2.08333	10.4167	9.375	11.5141	13.8082	14.1359
200	12.3264	22.7431	22.2222	51.8243	61.2191	52.4798
400	43.9236	39.7569	41.6667	78.4794	80.5549	76.8407
800	56.5972	57.2917	54.5139	85.5801	86.6725	85.2523

[truncated: 10 more sheets: Supp. Figure 2, Supp. Figure 3, Supp. Figure 4, Supp. Figure 5, Supp. Figure 6, Supp. Figure 7, Supp. Figure 8, Supp. Figure 9, Supp. Figure 10, Supp. Figure 11]
